# Supplementary material for: Plant DNA Barcode as a Tool for Root Identification in Hypogea: The Case of the Etruscan Tombs of Tarquinia (Central Italy)
Source: Plants (Basel). 2021 Jun 3;10(6):1138. doi: 10.3390/plants10061138 (PMC8228792; doi:10.3390/plants10061138)
Supplement: Supplementary file 1 [file plants-10-01138-s001.zip]

Archive with 4 entries (4 files):
- Table S1.pdf
- Table S2_.xlsx
- Table S3.pdf
- Table S4.pdf
