# Supplementary material for: Plant DNA Barcode as a Tool for Root Identification in Hypogea: The Case of the Etruscan Tombs of Tarquinia (Central Italy)
Source: Plants (Basel). 2021 Jun 3;10(6):1138. doi: 10.3390/plants10061138 (PMC8228792; doi:10.3390/plants10061138)
Supplement: Supplementary file 1 [file plants-10-01138-s001.zip › Table S2_.xlsx]

## Sheet: S2 Table
Table S2. Representation of congeneric Latium flora in the NCBI GenBank database. The darker colour was used to evidence the non-native species
Sample	Latium Species	Total sequences	ITS		matK		rbcL		psbA- trnH		Chloroplast genome
			n.	bp	n.	bp	n.	bp	n.	bp
C1, M1	Reseda lutea L.	42	12	334-724	6	705-1337	10	542-1422	1	374	-
	Reseda alba L.	30	13	335-638	1	1268	6	552-1497	-	-	-
	Reseda alba L. subsp. alba	6	4	638	-	-	-	-	-	-	-
	Reseda alba L. subsp. hookeri Guss. (Arcang)	14	10	567-638	-	-	-	-	-	-	-
	Reseda lutea subsp. lutea	10	5	633	1	705	1	583	1	374	-
	Reseda luteola L.	25	9	335-638	5	513-1278	7	529-1385	-	-	-
	Reseda phyteuma L. subsp. phyteuma	-	-	-	-	-	-	-	-	-	-
C2, LT01, LT3	Centaurea aspera L.	19	4	216-633	-	-	-	-	1	456	-
	Centaurea aeolica Lojac. subsp. pandataria (Fiori & Beg.) Anzal.	10	3	596-608	-	-	-	-	-	-	-
	Centaurea ambigua Guss.	4	2	607	-	-	-	-	-	-	-
	Centaurea ambigua Guss. subsp. ambigua	-	-	-	-	-	-	-	-	-	-
	Centaurea ambigua Guss. subsp. nigra (Fiori) Pignatti	-	-	-	-	-	-	-	-	-	-
	Centaurea arachnoidea Viv. subsp. adanidifolia (Rchb.) F. Conti, Moraldo & Ricceri	-	-	-	-	-	-	-	-	-	-
	Centaurea aspera L. subsp. aspera	-	-	-	-	-	-	-	-	-	-
	Centaurea benedicta (L.) L.	13	4	216-636	2	981-985	-	-	-	-	-
	Centaurea calcitrapa L.	21	8	342-633	4	632-981	4	506-552	-	-	-
	Centaurea ceratophylla Ten. subsp. ceratophylla	-	-	-	-	-	-	-	-	-	-
	Centaurea cineraria L.	20	9	256-634	1	981	1	723	-	-	-
	Centaurea cineraria L. subsp. cineraria	10	5	607-608	-	-	-	-	-	-	-
	Centaurea cineraria subsp. circae (Sommier) Cela Renz. & Viegi	1	-	-	-	-	-	-	-	-	-
	Centaurea deusta Ten.	52	21	216-633	-	-	-	-	-	-	-
	Centaurea jacea L.	103	9	620-635	10	786-981	6	549-1433	1	464	-
	Centaurea jacea subsp. angustifolia (DC.) Gremli	38	12	543-633	-	-	-	-	-	-	-
	Centaurea jacea subsp. forojulensis (Poldini) Greuter	-	-	-	-	-	-	-	-	-	-
	Centaurea jacea subsp. gaudinii (Boiss. & Reut.) Gremli	2	2	607-899	-	-	-	-	-	-	-
	Centaurea jacea subsp. jacea L.	-	-	-	-	-	-	-	-	-	-
	Centaurea napifolia L.	4	2	629-633	1	981	-	-	-	-
	Centaurea nigrescens Willd.	21	8	341-686	2	786-840	7	491-552	1	459	-
	Centaurea nigrescens Willd. subsp. neapolitana (Boiss.) Dostál	-	-	-	-	-	-	-	-	-	-
	Centaurea nigrescens Willd. subsp. nigrescens	-	-	-	-	-	-	-	-	-	-
	Centaurea melitensis L.	19	4	346-633	2	819-1898	3	553-1365	-	-	-
	Centaurea montana L.	50	8	215-715	2	800-978	5	551-1394	-	-	-
	Centaurea rupestris L.	2	1	636	-	-	-	-	-	-	-
	Centaurea scabiosa L. subsp. scabiosa	-	-	-	-	-	-	-	-	-	-
	Centaurea seridis subsp. sonchifolia (L.) Greuter	-	-	-	-	-	-	-	-	-	-
	Centaurea solstitialis L. subsp. solstitialis	-	-	-	-	-	-	-	-	-	-
	Centaurea sphaerocephala L. subsp. sphaerocephala	-	-	-	-	-	-	-	-	-	-
	Centaurea stenolepis A. Kern. subsp. stenolepis	-	-	-	-	-	-	-	-	-	-
	Centaurea triumfettii All.	83	30	214-255	-	-	1	491	-	-	-
F3	Verbascum alpinum Turra	-	-	-	-	-	-	-	-	-	-
	Verbascum blattaria L.	12	3	208-351	-	-	6	498-552	1	318	-
	Verbascum chaixii Vill.	4	4	437-705	-	-	-	-	1	569	-
	Verbascum chaixii Vill. subsp. chaixii	3	-	-	1	729	1	583	-	-	-
	Verbascum densiflorum Bertol.	1	-	-	-	-	1	549	-	-	-
	Verbascum longifolium Ten.	-	-	-	-	-	-	-	-	-	-
	Verbascum lychnitis L.	9	2	622	1	705	4	532-1371	-	-	-
	Verbascum macrurum Ten.	-	-	-	-	-	-	-	-	-	-
	Verbascum mallophorum Boiss. & Heldr.	-	-	-	-	-	-	-	-	-	-
	Verbascum nigrum L.	27	4	417-573	4	707-876	7	491-549	3	483-519	-
	Verbascum niveum subsp. garganicum (Tenore) Murb.	-	-	-	-	-	-	-	-	-	-
	Verbascum niveum subsp. inarimense Murb.	-	-	-	-	-	-	-	-	-	-
	Verbascum phoeniceum L.	7	1	350	-	-	-	-	-	-	2
	Verbascum phlomoides L.	10	2	319-864	2	726-788	4	549-583	2	460-542	-
	Verbascum pulverulentum L.	2	-	-	-	-	1	1380	-	-	-
	Verbascum samniticum Ten.	-	-	-	-	-	-	-	-	-	-
	Verbascum sinuatum L.	5	2	667-692	-	-	-	-	1	485	-
	Verbascum thapsus L.	146	10	349-689	14	754-1541	19	510-1434	4	367-540	1
	Verbascum thapsus L. subsp. thapsus	-	-	-	-	-	-	-	-	-	-
F1	Brassica nigra (L.) W.D. Kock	2973+	38	240-670	16	205-2205	12	269-1363	2	183-247	2
	Brassica fruticulosa Cirillo	9	2	556-618	-	-	-	-	-	-
	Brassica fruticulosa Cirillo subsp. fruticulosa	-	-	-	-	-	-	-	-	-	-
	Brassica gravinae Ten.	12	2	562-637	-	-	-	-	-	-	-
	Brassica incana Ten.	12	2	562-618	-	-	-	-	-	-	-
	Brassica montana Pourr.	15	2	550-608	2	2554	-	-	-	-	11
	Brassica rapa L. (L)	5355339	133	191-720	21	637-2561	28	106-2043	9	379	7
	Brassica rapa subsp. campestris (L.) A.R.Clapham.	-	-	-	-	-	-	-	-	-	-
	Brassica tournefortii Gouan	41	5	457-618	1	450	4	515-713	1	188	-
D4	Sinapis alba L.	518	18	192-688	15	205-2205	9	535-1428	2	190-540	2
	Sinapis alba L. subsp. alba	-	-	-	-	-	-	-	-	-	-
	Sinapis alba L. subsp. dissecta (Lag.) Bonnier	-	-	-	-	-	-	-	-	-	-
	Sinapis arvensis L.	155	11	313-758	7	643-1820	15	515-1304	5	185-365	2
	Sinapis arvensis L. subsp. arvensis	-	-	-	-	-	-	-	-	-	-
	Sinapis pubescens L.	32	3	558-560	-	-	-	-	-	-	-
	Sinapis pubescens (L.) Hayek subsp. pubescens	2	1	560	-	-	-	-	-	-	-
H2, CP1, CP01, CP02	Foeniculum vulgare Mill.	157	74	217-683	18	450-1083	24	511-1408	6	191-385	2
	Foeniculum vulgare subsp. piperitum (Ucria) Cout.	1	1	600	-	-	-	-	-	-	-
	Foeniculum vulgare Mill. subsp. vulgare	1	1	663	-	-	-	-	-	-	-
M2	Echium italicum L.	25	4	232-615	2	1522	2	1196	1	282	-
	Echium italicum L. subsp. italicum	4	1	610	-	-	-	-	-	-	-
	Echium arenarium Guss.	1	1	626	-	-	-	-	-	-	-
	Echium parviflorum Moench	7	2	230-606	-	-	-	-	-	-	-
	Echium plantagineum L.	1054	219	635	6	802-1554	6	542-1196	255	271-278	-
	Echium vulgare L.	163	34	231-685	9	690-1094	7	542-1359	25	224	-
	Echium vulgare L. subsp. vulgare	3	-	-	1	717	1	583	-	-	-
01	Seseli libanotis (L.) W.D.J.Koch	16	6	222-584	3	784-787	4	542-1365	-	-	-
	Seseli tortuosum L.	10	5	586-601	-	-	-	-	-	-	-
	Seseli tortuosum L. subsp. tortuosum	-	-	-	-	-	-	-	-	-	-
	Seseli tommasinii Rchb. F.	-	-	-	-	-	-	-	-	-	-
